# Supplementary material for: Experimental Lagos bat virus infection in straw-colored fruit bats: A suitable model for bat rabies in a natural reservoir species
Source: PLoS Negl Trop Dis. 2020 Dec 15;14(12):e0008898. doi: 10.1371/journal.pntd.0008898 (PMC7771871; doi:10.1371/journal.pntd.0008898)
Supplement: S1 Table — (XLSX) [file pntd.0008898.s002.xlsx]

## Sheet: S1 Table
	S1 Table. Age category and body weight of bats inoculated with different doses of Lagos bat virus
	Virus dose group (TCID50)	Bat no	Age category	Body weight (g)
	100.1	17	Subadult	165
		18	Adult	185
		19	Adult	210
		20	Adult	210
	101.1	13	Adult	200
		14	Subadult	235
		15	Adult	248
		16	Adult	220
	102.1	9	Adult	215
		10	Adult	160
		11	Subadult	202
		12	Subadult	185
	103.1	5	Adult	229
		6	Subadult	267
		7	Subadult	201
		8	Subadult	201
	104.1	1	Subadult	220
		2	Subadult	195
		3	Adult	196
		4	Adult	227
