# Supplementary material for: Experimental Lagos bat virus infection in straw-colored fruit bats: A suitable model for bat rabies in a natural reservoir species
Source: PLoS Negl Trop Dis. 2020 Dec 15;14(12):e0008898. doi: 10.1371/journal.pntd.0008898 (PMC7771871; doi:10.1371/journal.pntd.0008898)
Supplement: S2 Table — (XLSX) [file pntd.0008898.s003.xlsx]

## Sheet: S2 Table
	S2 Table. Virus RNA and antigen detection (LBV RT-qPCR/Immunohistochemistry) in extra-cephalic organs of bats from the experiment do not match well.
	Virus dose group (TCID50)	Bat no.	Salivary gland	Tongue	Lung	Heart	Liver	Spleen	Kidney	Duodenum	Jejunum	Large Intestine
	100.1	19	+ / +	+ / +	+ / -	- / +	+ / -	- / na	- / -	- / -	+ / -	+ / -
	101.1	13	- / +	+ / +	- / -	- / -	- / na	- / -	- / -	+ / -	- / -	- / -
		14	- / -	+ / -	- / -	- / na	- / -	- / -	- / -	na / -	- / na	- / -
	102.1	9	- / -	+ / +	- / -	- / +	- / -	- / -	- / -	- / -	- / -	na / na
		10	- / -	+ / +	- / -	- / +	- / -	- / -	- / -	- / -	- / -	- / -
		11	- / +	- / +	- / -	- / na*	- / na	- / -	- / -	- / -	- / -	- / -
		12	- / -	+ / -	- / -	- / na*	- / -	- / -	- / -	- / -	- / -	- / -
	103.1	7	+ / -	+ / +	na / -	- / na*	- / -	- / na	- / -	- / -	- / -	- / -
		8	- / -	- / +	- / -	- / -	- / -	- / -	- / -	- / -	- / -	- / -
	104.1	1	- / -	+ / +	- / -	- / -	- / -	- / -	- / -	- / -	- / -	- / -
		4	- / -	- / -	- / -	- / +	- / -	- / -	- / -	- / -	- / -	- / -
	Non matching results		3 / 11 (27%)	4 / 11 (36%)	1 / 10 (10%)	4 / 7 (57%)	1 / 9 (11%)	0 of 9 (0%)	0 of 11 (0%)	1 / 10 (10%)	1 / 10 (10%)	1 / 10 (10%)
	na* , not applicable no neurons in tissue section
	na, not applicable, tissue not available for analysis
